# Supplementary material for: BMP suppresses WNT to integrate patterning of orthogonal body axes in adult planarians
Source: PLoS Genet. 2023 Sep 20;19(9):e1010608. doi: 10.1371/journal.pgen.1010608 (PMC10545109; doi:10.1371/journal.pgen.1010608)
Supplement: S1 Data — (XLSX) [file pgen.1010608.s014.xlsx]

## Sheet: Fig 2
Figure 2A					Figure 2B			Fig 2C top
Control RNAi	bmp4 RNAi - 10 days	bmp4 RNAi - 14 days	bmp4 RNAi - 18 days		Control RNAi	nog1/nog2 RNAi		Control RNAi	smad1 RNAi	smad4 RNAi
0.189807	0.273596	0.40161	0.642055		0.108899	0.0537908		0.189678	0.531533	0.444367
0.12289	0.247325	0.318141	0.661365		0.0991471	0.0692681		0.104689	0.184387	0.160208
0.195084	0.30757	0.559608	0.654806		0.0986744	0.047528		0.145251	0.448531	0.376406
0.126914	0.35197	0.601554	0.642788		0.2147	0.0326043		0.122509	0.204558	0.404816
0.128789	0.281401	0.506691	0.63486		0.174116	0.146924		0.127175	0.288629
0.221135	0.401239	0.504999	0.64319		0.120814	0.0588756
0.232796	0.325589	0.468255	0.57479		0.174673	0.0718832
0.208626	0.473653	0.423312	0.509352		0.0876967			Fig 2C bottom
0.213005		0.531943	0.583736
0.116012		0.457307	0.51666					Control RNAi	tbx2/3 RNAi	nlg8 RNAi
0.159679								0.128412	0.300493	0.259407
0.175654								0.167625	0.245152	0.270634
0.171013								0.089602	0.492031	0.38849
0.119123								0.103813	0.360215	0.259858
0.155919								0.105895	0.253087	0.296694
0.111377								0.153851		0.290554
								0.142397
								0.112566
								0.189678
								0.104689
								0.145251
								0.122509
								0.127175
								0.130266

## Sheet: Fig 3
Figure 3A top									Figure 3B top							Figure 3C
wnt11-2		wnt11-1		fz-4		wntP-2			notum		sfrp1		ndl5
Control RNAi	bmp4 RNAi	Control RNAi	bmp4 RNAi	Control RNAi	bmp4 RNAi	Control RNAi	bmp4 RNAi		Control RNAi	bmp4 RNAi	Control RNAi	bmp4 RNAi	Control RNAi	bmp4 RNAi		Control RNAi	bmp4 RNAi
0.0650162	0.255208	0.260379	0.322388	0.110001	0.304678	0.564599	0.664185		0.0971588	0.116449	0.0691399	0.0793089	0.213434	0.239421		0.221135	0.40161
0.164804	0.241592	0.138589	0.330856	0.136766	0.305598	0.581078	0.709352		0.0771786	0.106802	0.0666652	0.0430978	0.218371	0.247915		0.232796	0.318141
0.0949536	0.251385	0.199306	0.280258	0.266396	0.315153	0.585515	0.725604		0.100358	0.0915297	0.0580596	0.0695086	0.24312	0.232635		0.208626	0.559608
0.0847491	0.263152	0.179026	0.263254	0.175368	0.271373	0.563995	0.709056		0.0946288	0.0851753	0.0608419	0.0535259	0.263782	0.213233		0.213005	0.601554
0.0726594	0.277449	0.251481	0.318141	0.126696	0.449436	0.532913	0.634217		0.0588349	0.0976886	0.0759692	0.0549516	0.210933	0.216481
0.0715192	0.199338	0.211767	0.298985	0.160727	0.314326	0.624998	0.569614		0.0713618	0.0772603	0.0792335	0.0435779	0.231675	0.260412
	0.275266		0.310714		0.40147	0.59402	0.654434		0.0870004
			0.299946			0.60316
Figure 3A bottom									Figure 3B bottom
wnt11-2		wnt11-1		fz-4		wntP-2			notum		sfrp1		ndl5
Control RNAi	bmp4 RNAi	Control RNAi	bmp4 RNAi	Control RNAi	bmp4 RNAi	Control RNAi	bmp4 RNAi		Control RNAi	bmp4 RNAi	Control RNAi	bmp4 RNAi	Control RNAi	bmp4 RNAi
0.0936965	0.26581	0.379022	0.579188	0.304304	0.674176	0.655425	0.722159		0.107591	0.120146	0.197845	0.197845	0.266818	0.255271
0.0737222	0.245547	0.377187	0.438339	0.40584	0.651149	0.686756	0.757342		0.113676	0.115977	0.208139	0.208139	0.257241	0.249331
0.156139	0.316971	0.400215	0.528025	0.296484	0.589956	0.657527	0.635542		0.0808162	0.0994997	0.223104	0.223104	0.246212	0.28502
0.0523804	0.20062	0.364286	0.385286	0.37632	0.670393	0.682606	0.742346		0.0941239	0.138364	0.194559	0.194559	0.252176	0.29773
0.139979	0.226189	0.382806	0.393272	0.268536	0.536466	0.630326	0.703671		0.125053	0.117067	0.25702	0.25702	0.218641	0.261154
0.113831	0.265374	0.390192	0.558682	0.472282	0.358689	0.601503	0.731154		0.0881484	0.13365	0.152027	0.152027	0.262932	0.302879
	0.212276	0.344272	0.541018		0.411019	0.609606	0.694657		0.131566
						0.605618

## Sheet: Fig 4
Figure 4 - summary statistics
	Control RNAi	wnt1 RNAi	control RNAi	wnt1 RNAi
	average	average	standard deviation	standard deviation
R1	0.282364	0.167572	0.0547505	0.0271496
R2	0.343955	0.198097	0.0766451	0.0279488
R3	0.223195	0.30466	0.0666803	0.023961
R4	0.142604	0.326653	0.0760332	0.061318
Figure 4 - individual samples
	Control RNAi					wnt1 RNAi
	replicate1	replicate2	replicate3	replicate4	replicate5	replicate1	replicate2	replicate3
R1	0.211932	0.263868	0.351657	0.321278	0.263083	0.150175	0.198856	0.153685
R2	0.31378	0.264756	0.33461	0.471066	0.335565	0.194066	0.227843	0.172383
R3	0.233119	0.331448	0.204463	0.155137	0.191808	0.277529	0.313529	0.322922
R4	0.237381	0.112825	0.106067	0.0524969	0.204252	0.375671	0.257897	0.346392

## Sheet: Fig 5
Figure 5B			Figure 5C
Control RNAi	bmp4 RNAi		Control RNAi	nog1;nog2 RNAi
0.23871	0.34933		0.106112	0.0728974
0.195931	0.302814		0.147808	0.070637
0.160731	0.382507		0.0679703	0.210991
0.118735	0.407094		0.225082	0.202282
0.120891	0.385728		0.297703	0.0919517
0.083279	0.36115		0.254161	0.0655055
0.109225			0.126216	0.115621
			0.25638	0.0718796
			0.326401	0.075989
			0.0950548

## Sheet: Fig S1
Fig S1A, D
BMP ML
bins	replicate1	replicate2	replicate3	ave	sd
1	0.0463782	0.0446065	0.0340101	0.0463782	0.00668823
2	0.059729	0.0679657	0.0593548	0.059729	0.0048671
3	0.0636499	0.0619984	0.0417444	0.0636499	0.0121984
4	0.067762	0.0471214	0.0820234	0.067762	0.0175479
5	0.064894	0.0574768	0.0595948	0.064894	0.00382058
6	0.0711135	0.0752833	0.109524	0.0711135	0.0210762
7	0.0763408	0.0728258	0.0744216	0.0763408	0.00176002
8	0.0870922	0.0846613	0.137213	0.0870922	0.0296641
9	0.078487	0.0909784	0.0944112	0.078487	0.00838055
10	0.0718996	0.081416	0.0868545	0.0718996	0.00756958
11	0.067432	0.0878379	0.0582546	0.067432	0.0151426
12	0.0726239	0.0750951	0.0634059	0.0726239	0.00616055
13	0.0672623	0.0728562	0.0442602	0.0672623	0.0151554
14	0.063076	0.054032	0.0394976	0.063076	0.0118953
15	0.0422596	0.0258452	0.0154292	0.0422596	0.0135265
23400_ML_antTail
bins	replicate1	replicate2	replicate3	ave	sd
1	0.05449	0.0451378	0.0591417	0.05449	0.00713222
2	0.0550756	0.0618045	0.0638531	0.0550756	0.00459203
3	0.056779	0.060862	0.0639929	0.056779	0.00361736
4	0.062113	0.0644211	0.0665801	0.062113	0.00223395
5	0.0666368	0.07009	0.0665712	0.0666368	0.00201289
6	0.0699246	0.0698478	0.0679847	0.0699246	0.00109852
7	0.0873138	0.0799133	0.107756	0.0873138	0.0144212
8	0.105417	0.0983991	0.0852708	0.105417	0.0102262
9	0.0758737	0.0713163	0.0724954	0.0758737	0.00236548
10	0.0739825	0.0685232	0.0689204	0.0739825	0.00304376
11	0.0694787	0.067614	0.0617862	0.0694787	0.0040128
12	0.0676637	0.0667285	0.0607048	0.0676637	0.00377685
13	0.0615594	0.0642383	0.0521777	0.0615594	0.00633316
14	0.0566392	0.0582983	0.0549815	0.0566392	0.00165838
15	0.0370531	0.0528059	0.0477839	0.0370531	0.00804695
Fig S1B,E
wnt1MLPost
bins	replicate1	replicate2	replicate3	ave	sd
1	0.0348977	0.0376029	0.0325336	0.0348977	0.00253657
2	0.0477359	0.0465713	0.0416152	0.0477359	0.0032502
3	0.0547296	0.0549802	0.0437965	0.0547296	0.00638581
4	0.0562789	0.0641576	0.0528611	0.0562789	0.00579321
5	0.0641279	0.0629746	0.0569689	0.0641279	0.00384379
6	0.063945	0.0589175	0.0634932	0.063945	0.0027814
7	0.0884247	0.0763052	0.134199	0.0884247	0.0305339
8	0.193895	0.249415	0.231733	0.193895	0.0283631
9	0.0851975	0.068181	0.0791711	0.0851975	0.00862806
10	0.0585065	0.0570376	0.0522126	0.0585065	0.00329272
11	0.0560417	0.0563865	0.0490004	0.0560417	0.00416841
12	0.0578305	0.0513091	0.0503167	0.0578305	0.00408191
13	0.0524979	0.0501664	0.0417967	0.0524979	0.00562734
14	0.0483856	0.0393772	0.0387891	0.0483856	0.00537884
15	0.0375053	0.0266179	0.0315125	0.0375053	0.0054529
23400MLPost
bins	replicate1	replicate2	replicate3	ave	sd
1	0.052125	0.0503186	0.0415469	0.052125	0.00565836
2	0.0598008	0.051759	0.0483678	0.0598008	0.00587202
3	0.063185	0.0641659	0.0505621	0.063185	0.00758686
4	0.0617686	0.0654169	0.0581232	0.0617686	0.00364689
5	0.0642449	0.0665134	0.0555938	0.0642449	0.00576227
6	0.0621669	0.0725239	0.0583526	0.0621669	0.00733306
7	0.0966507	0.0996026	0.143424	0.0966507	0.0261943
8	0.168598	0.168943	0.161734	0.168598	0.00406648
9	0.065228	0.0910553	0.0744054	0.065228	0.0130925
10	0.0620805	0.0586833	0.0610537	0.0620805	0.00174234
11	0.0582912	0.0497888	0.0599152	0.0582912	0.00543865
12	0.0582961	0.0504575	0.0530284	0.0582961	0.00399587
13	0.0501745	0.045755	0.0499429	0.0501745	0.00248745
14	0.0418362	0.0355663	0.0470627	0.0418362	0.0057561
15	0.0355536	0.0294504	0.0368873	0.0355536	0.00396519
Fig S1C,F
bmp AP
bins	replicate1	replicate2	replicate3	ave	sd
1	0.0449336	0.0357207	0.0230914	0.0449336	0.0109655
2	0.0428271	0.0396135	0.0330107	0.0428271	0.00500479
3	0.0471803	0.0428635	0.0467516	0.0471803	0.00237824
4	0.06301	0.050397	0.0447288	0.06301	0.00935789
5	0.0709214	0.0721069	0.0635804	0.0709214	0.00461878
6	0.0674649	0.0562956	0.0680124	0.0674649	0.00661234
7	0.0761041	0.0574813	0.0649213	0.0761041	0.0093739
8	0.0635667	0.0853871	0.0697035	0.0635667	0.0112529
9	0.0765634	0.0679719	0.0667737	0.0765634	0.00533992
10	0.0922812	0.0679821	0.0995591	0.0922812	0.0165354
11	0.067213	0.0855736	0.0928293	0.067213	0.0132032
12	0.0786311	0.0938249	0.0578216	0.0786311	0.0180745
13	0.0719893	0.0820743	0.106774	0.0719893	0.0178967
14	0.0672473	0.0819576	0.0678113	0.0672473	0.00833495
15	0.0700665	0.08075	0.094631	0.0700665	0.0123169
wnt1 AP
bins	replicate1	replicate2	replicate3	ave	sd
1	0.0320738	0.0447299	0.0775183	0.0320738	0.0234537
2	0.126398	0.11614	0.0923524	0.126398	0.0174653
3	0.109525	0.10002	0.0908088	0.109525	0.00935874
4	0.0911791	0.103408	0.0626842	0.0911791	0.0208965
5	0.0596088	0.046895	0.0658803	0.0596088	0.00967311
6	0.0515547	0.0642819	0.0639632	0.0515547	0.0072578
7	0.0508071	0.0668751	0.0622602	0.0508071	0.00827296
8	0.0535407	0.061792	0.0608546	0.0535407	0.00451766
9	0.0655607	0.0552725	0.0598515	0.0655607	0.00515443
10	0.063833	0.0599032	0.0575711	0.063833	0.00316476
11	0.059454	0.0571016	0.0615315	0.059454	0.00221638
12	0.0599197	0.0568624	0.0658319	0.0599197	0.00455986
13	0.0571397	0.0593668	0.0654904	0.0571397	0.00432417
14	0.0574948	0.0547636	0.0555494	0.0574948	0.00140603
15	0.0619099	0.0525872	0.0578523	0.0619099	0.00467438

## Sheet: Fig S2
Figure S2A Left			Figure S2B			Figure S2C Left			Figure S2D Left				Figure S2E Right
Control RNAi	bmp4 RNAi		Control RNAi	bmp4 RNAi		Control RNAi	nog1;nog2 RNAi		Control RNAi	smad1 RNAi	smad4 RNAi		Control RNAi	tbx2/3 RNAi	nlg8 RNAi
22	47		0.0468264	0.325495		26	10		16	27	30		14	19	20
21	44		0.0805505	0.151965		19	15		16	14	12		33	23	13
16	44		0.0585853	0.334362		20	12		15	17	16		12	40	33
15	37		0.0633585	0.184184		26	5		22	12	11		20	34	27
15	41		0.0772819	0.477509		11	4		7	14			11	40	18
23	20		0.0703152	0.257453		20	12						16		25
22	30		0.0366956	0.235756		28	13						15
13	43		0.0594114	0.323998		10							14
16	56		0.0553271	0.344719
17	27		0.0620602	0.195794
14			0.10188
Figure S2A Right						Figure S2C Right			Figure S2D Right				Figure S2E Right
Control RNAi	bmp4 RNAi					Control RNAi	nog1;nog2 RNAi		Control RNAi	smad1 RNAi	smad4 RNAi		Control RNAi	tbx2/3 RNAi	nlg8 RNAi
0.0175194	0.0503083					0.00842646	0.00426911		0.00979498	0.0172942	0.0185125		0.00799899	0.00503939	0.013824
0.0199133	0.039972					0.0105023	0.00490475		0.00798858	0.0104165	0.0104969		0.0160147	0.00983293	0.0110366
0.0170046	0.0447109					0.00770924	0.0043637		0.00839053	0.0126891	0.0113898		0.004691	0.0237883	0.012906
0.015836	0.0407117					0.0159051	0.00139537		0.011107	0.0102471	0.0069911		0.00805812	0.0122008	0.0152307
0.0109901	0.032388					0.00549042	0.0023325		0.00422422	0.00965337			0.0073617	0.0143453	0.0125009
0.0158733	0.0200568					0.00629713	0.00429722						0.00849979		0.0143054
0.0165555	0.0293976					0.0188145	0.00587687						0.0104853
0.0108162	0.0327305					0.00408177							0.00839419
0.0110038	0.0486086
0.0127147	0.0237548
0.0155199

## Sheet: Fig S3
Figure S3
Control RNAi - 0 hr	bmp4 RNAi - 0 hr	Control RNAi - 18 hr	bmp4 RNAi - 18 hr	Control RNAi - 96 hr	bmp4 RNAi - 96 hr
0.191554	0.624437	0.817974	0.90778	0.118635	0.197866
0.259704	0.816173	0.855782	0.838462	0.306633	0.370362
0.152015	0.746495	0.810206	0.62719	0.185391	0.31243
0.156215	0.741593	0.818487	0.958545		0.160946
0.164593	0.806338	0.227378			0.158976
0.399273	0.883606				0.267834
					0.277326

## Sheet: Fig S5
Figure S5 left
Control RNAi	bmp4 RNAi
62	68
23	25
23	51
64	41
37	27
72	39
58
Figure S5 Right
Control RNAi	bmp4 RNAi
0.0366296	0.0280811
0.0160264	0.01692
0.0162893	0.0259061
0.025886	0.0219117
0.0224981	0.0179592
0.0269407	0.0229377
0.0243035

## Sheet: Fig S6
Figure S6B							Figure S6C
Control RNAi - head	bmp4 RNAi - head	Control RNAi - pharynx	bmp4 RNAi - pharynx	Control RNAi - tail	bmp4 RNAi - tail		Control RNAi	bmp4 RNAi - original eyes	bmp4 RNAi - ectopic eyes
0.447509	0.42396	0.207635	0.216414	0.345801	0.359089		0.0483413	0.0338152	0.0508585
0.409002	0.423878	0.239859	0.209085	0.349905	0.361515		0.0546878	0.0375141	0.0450861
0.457053	0.425975	0.21177	0.231337	0.321877	0.345485		0.0510818	0.0395344	0.0558016
0.403548	0.428354	0.223173	0.207833	0.371553	0.358478		0.0554534	0.0356473	0.0523805
0.436121	0.440595	0.209063	0.232121	0.356182	0.32353		0.0515485	0.0313842	0.0531684
0.411824	0.443076	0.223247	0.215758	0.361639	0.339945		0.0517894	0.0308422	0.0565075
0.451213	0.42974	0.231143	0.226431	0.315774	0.341577		0.0623715	0.0345495

## Sheet: Fig S8
Figure S8A left
Control RNAi	bmp4 RNAi
0.106665	0.0599924
0.113872	0.0738372
0.114761	0.0537683
0.104477	0.0943898
0.0798246	0.0691365
0.107107	0.0512348
Figure S8A Right
Control RNAi	bmp4 RNAi
0.132488	0.186471
0.111626	0.218415
0.174283	0.149951
0.0722866	0.170189
0.076882	0.258433
0.0835821	0.454775

[truncated: 2 more sheets: Fig S10, Fig S12]
